# Supplementary material for: Exogenous plant growth regulator and foliar fertilizers for phytoextraction of cadmium with Boehmeria nivea [L.] Gaudich from contaminated field soil
Source: Sci Rep. 2023 Jul 7;13:11019. doi: 10.1038/s41598-023-37971-8 (PMC10329045; doi:10.1038/s41598-023-37971-8)
Supplement: Supplementary file 1 — Supplementary Information. [file 41598_2023_37971_MOESM1_ESM.xlsx]

## Sheet: Sheet1
Table 3. Agronomic traits and Cd enrichment of ramie under different hormones
	Plant height (cm)									Stem diameter(mm)									Skin thickness(mm)									Leaf area(cm2)									Biomass(kg ha-1)									Cd enrichment(mg ha-1)
	Treatments	Repetition1	Repetition2	Repetition3	avg	standard error	5 % significant level	1 % significant level		Treatments	Repetition1	Repetition2	Repetition3	AVG	standard error	5%significant level	1% significant level		Treatments	Repetition1	Repetition2	Repetition3	avg	standard error	5%significant level	1% significant level		Treatments	Repetition1	Repetition2	Repetition3	avg	standard error	5%significant level	1% significant level		Treatments	Repetition1	Repetition2	Repetition3	avg	standard error	5%significant level	1% significant level		Treatments	Repetition1	Repetition2	Repetition3
	water(0ppm)-CK	217.8	206.6	211.8	212.067	5.60476	ef	DEF		water(0ppm)	11.385	10.907	12.064	11.452	0.581403	a	A		water(0ppm)	0.69	0.68	0.67	0.68	0.01	ab	AB		water(0ppm)	231.904	223.227	231.644	228.925	4.93598	ab	AB		water(0ppm)	1637.22	1672.14	1668.03	1659.13	19.0856	j	I		water(0ppm)	22759.5	22759.5	22609.5
	BR(0.1ppm)	217.3	211.8	216	215.033	2.8746	def	DE		BR(0.1ppm)	12.138	9.654	11.273	11.0217	1.26093	a	A		BR(0.1ppm)	0.725	0.722	0.613	0.68	0.0638148	ab	AB		BR(0.1ppm)	230.476	229.5	232.207	230.727	1.37105	ab	AB		BR(0.1ppm)	2319.69	2359.69	2459.69	2379.69	72.111	e	E		BR(0.1ppm)	43173.7	43168.8	42803.3
	BR(1ppm)	218.9	211.4	221.6	217.3	5.28488	def	CDE		BR(1ppm)	11.025	10.105	11.48	10.87	0.700482	a	A		BR(1ppm)	0.623	0.679	0.824	0.71	0.103732	ab	AB		BR(1ppm)	221.697	224.314	231.562	225.858	5.11055	b	AB		BR(1ppm)	2429.18	2287.18	2418.18	2378.18	79	e	E		BR(1ppm)	23460.6	23400.6	23580.6
	BR(10ppm)	227.4	222	215.7	221.7	5.85577	bcd	BCDE		BR(10ppm)	12.375	11.938	10.621	11.6447	0.913051	a	A		BR(10ppm)	0.675	0.802	0.749	0.74	0.0637887	ab	AB		BR(10ppm)	229.83	227.416	204.771	220.672	13.8236	b	B		BR(10ppm)	2369.15	2359.15	2289.15	2339.15	43.589	ef	EF		BR(10ppm)	34580.1	34600.1	34740.1
	ETH(50ppm)	144.9	141.7	149.3	145.3	3.81576	g	F		ETH(50ppm)	13.586	12.297	12.935	12.9393	0.644511	a	A		ETH(50ppm)	0.654	0.728	0.668	0.68	0.0393107	ab	AB		ETH(50ppm)	192.888	177.87	178.96	183.239	8.37369	d	C		ETH(50ppm)	1015.15	1028.15	1032.15	1025.15	8.88819	k	J		ETH(50ppm)	15900.9	15948.9	15624.9
	ETH(100ppm)	134.9	131.5	129.8	132.067	2.59679	h	G		ETH(100ppm)	12.558	10.994	13.626	12.3927	1.32377	a	A		ETH(100ppm)	0.664	0.704	0.887	0.75	0.118896	ab	AB		ETH(100ppm)	160.02	153.518	163.507	159.015	5.07021	e	D		ETH(100ppm)	935.19	980.19	980.19	965.19	25.9808	k	J		ETH(100ppm)	14367.7	14327.7	14197.7
	ETH(200ppm)	136.2	131.9	129.1	132.4	3.57631	h	G		ETH(200ppm)	10.697	12.269	12.725	11.897	1.06395	a	A		ETH(200ppm)	0.679	0.667	0.803	0.72	0.075295	ab	AB		ETH(200ppm)	129.08	132.349	124.52	128.65	3.93211	f	E		ETH(200ppm)	960.8	1090.8	1130.8	1060.8	88.8819	k	J		ETH(200ppm)	17713.1	17963.1	17088.1
	GA(50ppm)	215	209	212	212	3	ef	DE		GA(50ppm)	12.235	11.358	12.721	12.1047	0.690784	a	A		GA(50ppm)	0.656	0.851	0.686	0.73	0.105	ab	AB		GA(50ppm)	160.67	158.618	165.946	161.745	3.78013	e	D		GA(50ppm)	1850.6	1818.6	1909.6	1859.6	46.1628	i	H		GA(50ppm)	28784.4	28742.4	29042.4
	GA(100ppm)	226	233	225	228	4.3589	bc	BC		GA(100ppm)	11.58	11.59	12.876	12.0153	0.745376	a	A		GA(100ppm)	0.701	0.922	0.89	0.84	0.119433	a	A		GA(100ppm)	189.885	192.085	203.133	195.034	7.09963	cd	C		GA(100ppm)	2039.6	2020.6	1998.6	2019.6	20.5183	h	G		GA(100ppm)	37842.7	37600.7	38762.7
	GA(200ppm)	244	252	252	249.333	4.6188	a	A		GA(200ppm)	12.271	13.45	12.692	12.8043	0.597473	a	A		GA(200ppm)	0.632	0.673	0.715	0.67	0.041501	ab	AB		GA(200ppm)	191.421	210.717	199.723	200.62	9.67941	c	C		GA(200ppm)	2701.83	2519.83	2715.83	2645.83	109.343	d	D		GA(200ppm)	32549.7	32200.7	32298.7
	PAs(0.1mmol)	221.9	219.3	218	219.733	1.98578	cde	BCDE		PAs(0.1mmol)	12.556	12.449	10.44	11.815	1.19199	a	A		PAs(0.1mmol)	0.73	0.616	0.724	0.69	0.0641561	ab	AB		PAs(0.1mmol)	221.697	217.254	232.545	223.832	7.86577	b	AB		PAs(0.1mmol)	2593.07	2643.07	2468.07	2568.07	90.1388	d	D		PAs(0.1mmol)	41033.2	40873.2	40338.2
	PAs(1mmol)	224.6	222.7	222.5	223.267	1.15902	bcd	BCD		PAs(1mmol)	11.474	13.798	11.784	12.352	1.26183	a	A		PAs(1mmol)	0.685	0.717	0.709	0.7	0.0166533	ab	AB		PAs(1mmol)	223.069	212.946	218.035	218.017	5.06143	b	B		PAs(1mmol)	3358.81	3350.81	3204.81	3304.81	86.6949	b	B		PAs(1mmol)	49835.2	49185.2	50035.2
	PAs(10mmol)	241.7	241.7	242.2	241.867	0.288675	a	A		PAs(10mmol)	11.838	10.416	12.743	11.6657	1.17303	a	A		PAs(10mmol)	1.052	0.756	0.695	0.83	0.190956	a	A		PAs(10mmol)	235.79	213.244	232.875	227.303	12.2624	ab	AB		PAs(10mmol)	3954.93	3997.53	3989.73	3980.73	22.6813	a	A		PAs(10mmol)	58475	58275	59875
	SA(50ppm)	207.2	210.5	211.7	209.8	2.33024	f	E		SA(50ppm)	11.017	10.59	12.686	11.431	1.10763	a	A		SA(50ppm)	0.737	0.729	0.615	0.69	0.0682447	ab	AB		SA(50ppm)	224.438	216.572	220.009	220.339	3.94324	b	B		SA(50ppm)	2289.42	2169.12	2169.72	2209.42	69.2827	g	F		SA(50ppm)	36972.1	37172.1	36172.1
	SA(100ppm)	221.3	219.5	220	220.267	0.929157	cde	BCDE		SA(100ppm)	10.352	11.793	13.352	11.8323	1.50039	a	A		SA(100ppm)	0.495	0.672	0.571	0.58	0.0887938	b	B		SA(100ppm)	204.33	193.259	192.774	196.788	6.53634	c	C		SA(100ppm)	2254.69	2274.69	2234.69	2254.69	20	fg	EF		SA(100ppm)	21522.8	22172.8	21622.8
	SA(200ppm)	239	214.1	237	230.033	13.8349	b	B		SA(200ppm)	13.72	10.314	11.704	11.9127	1.71256	a	A		SA(200ppm)	0.867	0.924	0.609	0.8	0.167848	a	AB		SA(200ppm)	235.52	236.497	246.046	239.354	5.81543	a	A		SA(200ppm)	2771.55	2837.55	2879.55	2829.55	54.4426	c	C		SA(200ppm)	35642.5	35742.2	35242.2
Table 4. Agronomic traits and Cd enrichment of ramie under different hormones and fertilizers	Plant height (cm)									Stem diameter(mm)									Skin thickness(mm)									Leaf area(cm2)									Biomass(kg ha-1)									Cd enrichment(mg ha-1)
	Treatments	Repetition1	Repetition2	Repetition3	avg	standard error	5 % significant level	1 % significant level		Treatments	Repetition1	Repetition2	Repetition3	AVG	standard error	5%significant level	1% significant level		Treatments	Repetition1	Repetition2	Repetition3	avg	standard error	5%significant level	1% significant level		Treatments	Repetition1	Repetition2	Repetition3	avg	standard error	5%significant level	1% significant level		Treatments	Repetition1	Repetition2	Repetition3	avg	standard error	5%significant level	1% significant level		Treatments	Repetition1	Repetition2	Repetition3
	water-CK	188.11	184.04	179.24	183.797	4.44	e	D		water	10.67	10.21	9.88	10.2533	0.396779	c	AB		water	0.65	0.63	0.59	0.62	0.0305505	abc	A		water	240.11	232.82	235.19	236.04	3.71859	d	D		water	764.58	740	753.28	752.62	12.3033	g	G		water	6924.66	6713.21	7044，13
	50mg L-1GA+0.2%KH2PO4	172.8	171.8	169	171.2	1.96977	f	E		50mg L-1GA+0.2%KH2PO4	9.461	8.615	8.127	8.73433	0.674959	d	B		50mg L-1GA+0.2%KH2PO4	0.58	0.667	0.522	0.59	0.0729817	bc	A		50mg L-1GA+0.2%KH2PO4	201.426	207.335	195.884	201.548	5.72648	f	E		50mg L-1GA+0.2%KH2PO4	998.67	1005.32	1011.97	1005.32	6.65	f	F		50mg L-1GA+0.2%KH2PO4	7044.07	7244.73	7144.61
	100mg L-1GA+0.4%KH2PO4	218.9	223	216	219.3	3.5171	bc	B		100mg L-1GA+0.4%KH2PO4	12.152	11.209	11.068	11.4763	0.589376	abc	A		100mg L-1GA+0.4%KH2PO4	0.673	0.857	0.7	0.74	0.0993596	a	A		100mg L-1GA+0.4%KH2PO4	260.939	260.239	252.98	258.053	4.40684	c	C		100mg L-1GA+0.4%KH2PO4	1329.46	1336.27	1343.08	1336.27	6.81	d	D		100mg L-1GA+0.4%KH2PO4	10605.2	12205.4	11705.3
	200mg L-1GA+0.6%KH2PO4	227.3	220.4	229	225.567	4.55448	abc	AB		200mg L-1GA+0.6%KH2PO4	11.802	12.771	12.279	12.284	0.484519	a	A		200mg L-1GA+0.6%KH2PO4	0.557	0.734	0.699	0.66	0.0937354	abc	A		200mg L-1GA+0.6%KH2PO4	271.283	276.895	269.548	272.575	3.84011	ab	AB		200mg L-1GA+0.6%KH2PO4	1499	1449.54	1400.08	1449.54	49.46	c	C		200mg L-1GA+0.6%KH2PO4	15548	14398.8	15648.4
	50mg L-1GA+1%KNO3	182.9	186.4	178.75	182.683	3.8296	e	D		50mg L-1GA+1%KNO3	10.727	10.521	9.89	10.3793	0.436113	c	AB		50mg L-1GA+1%KNO3	0.746	0.564	0.719	0.68	0.0982157	abc	A		50mg L-1GA+1%KNO3	229.495	216.812	226.4	224.236	6.61258	e	D		50mg L-1GA+1%KNO3	1199.37	1153.65	1107.93	1153.65	45.72	e	E		50mg L-1GA+1%KNO3	8310.86	8760.16	8551.56
	100mg L-1GA+1.5%KNO3	221.5	225.1	232	226.2	5.33573	ab	AB		100mg L-1GA+1.5%KNO3	10.73	12.747	13.63	12.369	1.48649	a	A		100mg L-1GA+1.5%KNO3	0.741	0.738	0.722	0.73	0.0102144	ab	A		100mg L-1GA+1.5%KNO3	260.44	271.749	264.948	265.712	5.69284	bc	BC		100mg L-1GA+1.5%KNO3	1402.12	1398.06	1394	1398.06	4.06	cd	CD		100mg L-1GA+1.5%KNO3	10801.3	10508.3	9615.49
	200mg L-1GA+2%KNO3	228	232	234.3	231.433	3.188	a	A		200mg L-1GA+2%KNO3	11.59	11.809	12.347	11.9153	0.389541	ab	A		200mg L-1GA+2%KNO3	0.74	0.85	0.671	0.75	0.0902792	a	A		200mg L-1GA+2%KNO3	272.983	285.764	286.548	281.765	7.61531	a	A		200mg L-1GA+2%KNO3	1499.37	1456.82	1414.27	1456.82	42.55	c	C		200mg L-1GA+2%KNO3	15699.9	15660.7	15730
	50mg L-1GA+water	210.3	201.8	207.9	206.667	4.38216	d	C		50mg L-1GA+water	12.598	11.852	11.575	12.0083	0.529115	ab	A		50mg L-1GA+water	0.694	0.796	0.624	0.7	0.0864947	ab	A		50mg L-1GA+water	283.128	273.85	270.434	275.804	6.56855	ab	AB		50mg L-1GA+water	1713.13	1550.05	1624.41	1629.2	81.6442	b	B		50mg L-1GA+water	14444.7	15904.9	15984.8
	100mg L-1GA+water	186.8	183.6	196.7	189.033	6.82959	e	D		100mg L-1GA+water	10.258	12.985	12.573	11.9387	1.47001	ab	A		100mg L-1GA+water	0.68	0.745	0.663	0.7	0.0432782	abc	A		100mg L-1GA+water	251.858	258.226	258.611	256.232	3.79252	c	C		100mg L-1GA+water	2296.26	2382.82	2296.26	2325.11	49.9781	a	A		100mg L-1GA+water	19553.1	19640.7	19631.5
	200mg L-1GA+water	220.4	218.4	215.2	218	2.62298	c	B		200mg L-1GA+water	11.488	10.5	10.177	10.7217	0.683032	bc	AB		200mg L-1GA+water	0.612	0.459	0.594	0.56	0.0836242	c	A		200mg L-1GA+water	283.802	269.009	272.594	275.135	7.71725	ab	AB		200mg L-1GA+water	1623.2	1596.2	1659.2	1626.2	31.607	b	B		200mg L-1GA+water	13813.2	13659.1	15248.1
Figure 1.Effects of plant growth regulators on Cd content of ramie	Cd content in aboveground ramie sprayed by plant growth regulators	Repetition1	Repetition2	Repetition3	avg	standard error	5 % significant level	1 % significant level		Cd content in underground ramie sprayed by plant growth regulators	Repetition1	Repetition2	Repetition3	AVG	standard error	5%significant level	1% significant level
	CK	4.53	5.11	4.12	4.58667	0.497427	fg	EF		water	9.07	9.45	8.78	9.1	0.336006	abc	AB
	0.1mg L-1BR	7.98	7.87	9.09	8.31333	0.674858	abc	ABC		0.1mg L-1BR	8.96	9.12	11.25	9.77667	1.27845	a	A
	1mg L-1BR	3.52	5.77	4.11	4.46667	1.16663	fg	EF		1mg L-1BR	4.62	6.92	4.68	5.40667	1.31093	de	C
	10mg L-1BR	6.39	6.77	6.19	6.45	0.294618	cdef	CDE		10mg L-1BR	7.84	7.95	9.03	8.27333	0.657597	abcd	ABC
	50mg L-1ETH	7.01	7.7	6.86	7.19	0.447996	cde	BCD		50mg L-1ETH	8.73	7.87	8.14	8.24667	0.439811	abcd	ABC
	100mg L-1ETH	7.97	6.53	8.37	7.62333	0.967747	bcd	BCD		100mg L-1ETH	7.95	6.81	6.81	7.19	0.658179	abcde	ABC
	200mg L-1ETH	10.11	9.31	9.76	9.72667	0.40104	ab	AB		200mg L-1ETH	5.7	6.86	8	6.85333	1.15001	abcde	ABC
	50mg L-1GA	10.15	10.66	10.77	10.5267	0.330807	a	A		50mg L-1GA	5.67	4.69	4.59	4.98333	0.596769	e	C
	100mg L-1GA	9.42	10.11	8.74	9.42333	0.685006	ab	AB		100mg L-1GA	9.1	8.96	10.21	9.42333	0.68486	ab	AB
	200mg L-1GA	5.78	5.75	6.74	6.09	0.563116	def	CDE		200mg L-1GA	5.69	6.91	5.81	6.13667	0.672409	cde	BC
	0.1mmolPA	9.01	6.85	9.01	8.29	1.24708	bcd	ABC		0.1mmolPA	5.75	7.9	9.07	7.57333	1.68393	abcde	ABC
	1mmolPA	7.98	6.86	8.96	7.93333	1.05078	bcd	ABCD		1mmolPA	8.25	6.89	7.57	7.57	0.68	abcde	ABC
	10mmolPA	5.75	6.81	6.86	6.47333	0.626924	cdef	CDE		10mmolPA	7.87	7.97	9.11	8.31667	0.688864	abcd	ABC
	50mg L-1SA	11.11	10.19	10.26	10.52	0.512152	a	A		50mg L-1SA	6.82	5.78	5.77	6.12333	0.603352	cde	BC
	100mg L-1SA	3.52	2.46	3.56	3.18	0.623859	g	F		100mg L-1SA	7.87	6.86	4.7	6.47667	1.61939	bcde	ABC
	200mg L-1SA	5.31	6.13	4.71	5.38333	0.712835	efg	DEF		200mg L-1SA	5.74	8.94	6.88	7.18667	1.62189	abcde	ABC
Figure 2. Cd translocation factors in aboveground ramie sprayed by plant growth regulators;	Repetition1	Repetition2	Repetition3	avg	standard error	5%significant level	1% significant level
water	0.497975	0.562086	0.453188	0.504416	0.0547336	f	E
0.1mg L-1BR	0.825172	0.813734	0.939347	0.859418	0.0694566	de	DE
1mg L-1BR	0.674586	1.1058	0.787247	0.855879	0.223651	de	DE
10mg L-1BR	0.77543	0.821394	0.75116	0.782661	0.0356714	ef	DE
50mg L-1ETH	0.851579	0.9354	0.833809	0.873596	0.0542563	de	DE
100mg L-1ETH	1.11393	0.913131	1.17043	1.06583	0.135225	de	CD
200mg L-1ETH	1.50305	1.38418	1.45108	1.4461	0.0595941	bc	BC
50mg L-1GA	2.05515	2.15841	2.18068	2.13141	0.066981	a	A
100mg L-1GA	1.00281	1.07622	0.930424	1.00315	0.0728995	de	D
200mg L-1GA	0.94916	0.944234	1.10681	1.00007	0.0924719	de	D
0.1mmolPA	1.2341	0.937834	1.2341	1.13534	0.171049	cd	CD
1mmolPA	1.06006	0.911553	1.19001	1.05387	0.13933	de	D
10mmolPA	0.69454	0.822474	0.829067	0.782027	0.0758375	ef	DE
50mg L-1SA	1.82447	1.67351	1.68488	1.72762	0.0840647	b	B
100mg L-1SA	0.570114	0.398199	0.575826	0.514713	0.100944	f	E
200mg L-1SA	0.763729	0.881669	0.677432	0.774277	0.102526	ef	DE
Figure 3 Effects of plant growth regulators on Cd BCF of ramie	Cd bioconcentration factors in aboveground ramie sprayed by plant growth regulators	Repetition1	Repetition2	Repetition3	avg	standard error	5%significant level	1% significant level		Cd bioconcentration factors in underground ramie sprayed by plant growth regulators	Repetition1	Repetition2	Repetition3	avg	standard error	5%significant level	1% significant level
	water	1.5185	1.34751	1.38193	1.41598	0.0904369	cde	CDE		water	3.04163	1.67272	3.57467	2.76301	0.981108	a	A
	0.1mg L-1BR	1.56309	1.59704	1.77937	1.6465	0.116314	cd	CD		0.1mg L-1BR	1.75471	1.78596	2.12359	1.88809	0.204554	bcd	ABC
	1mg L-1BR	0.564745	0.89119	0.659062	0.704999	0.168001	fg	EF		1mg L-1BR	0.741207	1.10953	0.778158	0.876299	0.202829	e	D
	10mg L-1BR	1.15047	1.06091	1.11446	1.10861	0.0450622	defg	CDEF		10mg L-1BR	1.41157	1.43133	1.83662	1.55984	0.239901	bcde	BCD
	50mg L-1ETH	1.13788	1.23214	1.11414	1.16138	0.0624142	defg	CDEF		50mg L-1ETH	1.41707	1.27768	1.34006	1.34494	0.0698221	cde	BCD
	100mg L-1ETH	2.49421	2.10504	2.62073	2.40666	0.26876	ab	AB		100mg L-1ETH	2.48922	2.13201	2.06899	2.23008	0.22663	ab	AB
	200mg L-1ETH	1.8872	1.79814	1.82194	1.83576	0.0461066	bc	BC		200mg L-1ETH	1.06486	1.28128	1.4413	1.26248	0.188923	de	CD
	50mg L-1GA	2.7592	2.6484	2.92775	2.77845	0.140663	a	A		50mg L-1GA	1.54151	1.27494	1.35516	1.39054	0.136762	cde	BCD
	100mg L-1GA	2.65803	2.56876	2.46615	2.56431	0.0960146	a	AB		100mg L-1GA	2.56904	2.52834	3.16799	2.75512	0.35813	a	A
	200mg L-1GA	1.27863	1.20778	1.491	1.3258	0.147381	cdef	CDEF		200mg L-1GA	1.2594	1.52755	1.3497	1.37888	0.136438	cde	BCD
	0.1mmolPA	3.12596	2.17123	3.12596	2.80772	0.551214	a	A		0.1mmolPA	1.99405	2.74055	3.4152	2.7166	0.710877	a	A
	1mmolPA	1.66387	1.36663	1.86783	1.63278	0.252041	cd	CD		1mmolPA	1.71975	1.43653	1.64874	1.60167	0.147358	bcd	BCD
	10mmolPA	1.23331	1.54901	1.47219	1.41817	0.164639	cde	CDE		10mmolPA	1.68802	1.7086	1.83554	1.74405	0.079895	bcd	BCD
	50mg L-1SA	3.11439	2.70144	2.87611	2.89731	0.20729	a	A		50mg L-1SA	1.91256	1.62159	1.70629	1.74681	0.14966	bcd	BCD
	100mg L-1SA	1.08999	0.709865	1.10092	0.966925	0.222687	efg	DEF		100mg L-1SA	2.43614	2.1243	1.55193	2.03746	0.448453	bc	ABC
	200mg L-1SA	0.659477	0.765169	0.58496	0.669868	0.0905527	g	F		200mg L-1SA	0.712697	1.11064	0.849833	0.891057	0.202149	e	D
Figure 4.Effects of GA and foliar fertilizer mixture on Cd content of ramie	Cd content in aboveground ramie by spraying mixed plant growth regulator and fertilizers	Repetition1	Repetition2	Repetition3	avg	standard error	5%significant level	1% significant level		Cd content in underground ramie by spraying mixed plant growth regulators and fertilizers;	Repetition1	Repetition2	Repetition3	avg	standard error	5%significant level	1% significant level
	water 2	4.53	4.43	4.52	4.49333	0.0550757	b	ABC		water 2	4.67	3.8	5.53	4.66667	0.865005	bc	AB
	50mg L-1GA Water 2	4.95	5.84	4.94	5.24333	0.516753	ab	AB		50mg L-1GA +Water 2	4.97	4.21	3.53	4.23667	0.72037	bc	AB
	50mg L-1GA 0.2%KH2PO4	2.73	3.63	2.76	3.04	0.511175	cd	CD		50mg L-1GA +0.2%KH2PO4	3.2	3.98	5.02	4.06667	0.91309	bc	AB
	50mg L-1GA 1%KNO3	1.75	2.66	1.85	2.08667	0.499032	d	D		50mg L-1GA +1%KNO3	4.71	4.89	6.35	5.31667	0.899407	abc	AB
	100mg L-1GA Water 2	5.7	4.23	4.51	4.81333	0.780534	ab	AB		100mg L-1GA +Water 2	2.56	4.93	3.37	3.62	1.20462	c	B
	100mg L-1GA 0.4%KH2PO4	4.08	3.66	4.52	4.08667	0.430039	bc	BC		100mg L-1GA +0.4%KH2PO4	5.26	4.6	3.71	4.52333	0.777839	bc	AB
	100mg L-1GA 1.5%KNO3	3.35	2.87	3.21	3.14333	0.246847	cd	CD		100mg L-1GA +1.5%KNO3	4.28	5.36	3.05	4.23	1.15581	bc	AB
	200mg L-1GA Water 2	5.83	5.39	6.27	5.83	0.44	a	A		200mg L-1GA +Water 2		4.05	4.73	4.39	0.480833	bc	AB
	200mg L-1GA0.6%KH2PO4	3.17	2.74	3.21	3.04	0.260576	cd	CD		200mg L-1GA +0.6%KH2PO4	7.82	7.24		7.53	0.410122	a	A
	200mg L-1GA+2%KNO3	3.65	4.08	4.55	4.09333	0.450148	bc	BC		200mg L-1GA +2%KNO3	5.75	8.06		6.905	1.63342	ab	AB
Figure 5. Translocation factors (TFs) from underground to aboveground treated by mixed plant growth regulator and fertilizers	Repetition1	Repetition2	Repetition3	avg	standard error	5%significant level	1% significant level
water 2	1.15	1.2	1.18	1.17667	0.0251661	ab	AB
50mg L-1GA +Water 2	1.5624	1.84121	1.5788	1.6608	0.156454	a	A
50mg L-1GA +0.2%KH2PO4	0.998004	1.14065	0.761484	0.966713	0.19151	bc	BC
50mg L-1GA +1%KNO3	0.480663	0.831459	0.34297	0.551697	0.251873	c	C
100mg L-1GA +Water 2		1.31852	1.10837	1.21345	0.148596	ab	AB
100mg L-1GA +0.4%KH2PO4	1.67555	1.89524	1.42078	1.66385	0.237445	a	A
100mg L-1GA +1.5%KNO3	0.918216	0.855267	0.825182	0.866221	0.0474744	bc	BC
200mg L-1GA +Water 2	1.1805	1.09125		1.13587	0.0631074	ab	ABC
200mg L-1GA +0.6%KH2PO4	0.873193	0.608889	0.885537	0.789206	0.156281	bc	BC
200mg L-1GA +2%KNO3	1.14755	0.905846	0.84319	0.965527	0.160715	bc	BC
Figure 6.Effects of GA and foliar fertilizer mixture on Cd BCF of ramie
Cd bioconcentration factors in aboveground ramie by mixed plant growth regulator and fertilizers	Repetition1	Repetition2	Repetition3	avg	standard error	5%significant level	1% significant level			Cd bioconcentration factors in underground ramie by spraying mixed plant growth regulator and fertilizers	Repetition1	Repetition2	Repetition3	avg	standard error	5%significant level	1% significant level
water 2	0.75	0.71	0.79	0.75	0.04	b	B			water 2	2.13	1.91	1.89	1.97667	0.133167	abc	AB
50mg L-1GA +Water 2	1.31649	1.55319	1.31383	1.3945	0.137434	a	A			50mg L-1GA +Water 2	1.32181	1.11968	0.93883	1.12677	0.191588	d	CD
50mg L-1GA +0.2%KH2PO4	0.584016	0.766777	0.589904	0.646899	0.103859	b	B			50mg L-1GA +0.2%KH2PO4	2.15707	1.87942	1.70776	1.91475	0.226726	bc	AB
50mg L-1GA +1%KNO3	0.45654	0.678976	0.482628	0.539381	0.121595	b	B			50mg L-1GA +1%KNO3	2.06095	1.96443	1.77759	1.93432	0.144058	bc	AB
100mg L-1GA +Water 2	1.63793	1.21552	1.29598	1.38314	0.224291	a	A			100mg L-1GA +Water 2	0.735632	1.41667	0.968391	1.04023	0.346154	d	D
100mg L-1GA +0.4%KH2PO4	0.810995	0.802757	0.897081	0.836944	0.0522425	b	B			100mg L-1GA +0.4%KH2PO4	1.40973	1.43952	1.56261	1.47062	0.081046	cd	BCD
100mg L-1GA +1.5%KNO3	0.589654	0.49663	0.568781	0.551689	0.0488108	b	B			100mg L-1GA +1.5%KNO3	1.97083	2.12842	2.41915	2.1728	0.227434	ab	A
200mg L-1GA +Water 2	1.35897	1.25641	1.46154	1.35897	0.102564	a	A			200mg L-1GA +Water 2	0.944056	1.10256		1.02331	0.112082	d	D
200mg L-1GA +0.6%KH2PO4	0.889342	0.685009	0.898307	0.824219	0.120643	b	B			200mg L-1GA +0.6%KH2PO4	2.49402	2.40995	2.45256	2.45217	0.0420353	a	A
200mg L-1GA +2%KNO3	0.768802	0.80617	0.957624	0.844198	0.0999903	b	B			200mg L-1GA +2%KNO3	1.85396	1.80761	1.77079	1.81079	0.0416751	bc	ABC
[truncated: 4 more columns]

## Sheet: Sheet2
表2
	施用激素对苎麻农艺性状的影响									施用激素对苎麻农艺性状的影响
		株高			Plant height(cm)		5%显著水平	1%极显著水平			茎粗
	激素处理	重复1	重复2	重复3	平均值	标准误差				激素处理	重复1	重复2	重复3		5%显著水平	1%极显著水平
	water(0ppm)	217.8	206.6	211.8	212.067	5.60476	e	DE		water(0ppm)	11.385	10.907	12.064	0.581403	a	A
	BR(0.1ppm)	217.3	211.8	216	215.033	2.8746	de	DE		BR(0.1ppm)	12.138	9.654	11.273	1.26093	a	A
	BR(1ppm)	218.9	211.4	221.6	217.3	5.28488	cde	CDE		BR(1ppm)	11.025	10.105	11.48	0.700482	a	A
	BR(10ppm)	227.4	222	215.7	221.7	5.85577	cde	CDE		BR(10ppm)	12.375	11.938	10.621	0.913051	a	A
	ETH(50ppm)	144.9	141.7	149.3	145.3	3.81576	f	F		ETH(50ppm)	13.586	12.297	12.935	0.644511	a	A
	ETH(100ppm)	134.9	131.5	129.8	132.067	2.59679	f	F		ETH(100ppm)	12.558	10.994	13.626	1.32377	a	A
	ETH(200ppm)	136.2	131.9	129.1	132.4	3.57631	f	F		ETH(200ppm)	10.697	12.269	12.725	1.06395	a	A
	GA(50ppm)	215	209	212	212	3	e	DE		GA(50ppm)	12.235	11.358	12.721	0.690784	a	A
	GA(100ppm)	226	233	225	228	4.3589	bcd	BCD		GA(100ppm)	11.58	11.59	12.876	0.745376	a	A
	GA(200ppm)	244	252	252	249.333	4.6188	a	A		GA(200ppm)	12.271	13.45	12.692	0.597473	a	A
	PAs(0.1mmol)	221.9	219.3	218	219.733	1.98578	cde	CDE		PAs(0.1mmol)	12.556	12.449	10.44	1.19199	a	A
	PAs(1mmol)	224.6	222.7	222.5	223.267	1.15902	cde	CDE		PAs(1mmol)	11.474	13.798	11.784	1.26183	a	A
	PAs(10mmol)	241.7	241.7	242.2	241.867	0.288675	ab	AB		PAs(10mmol)	11.838	10.416	12.743	1.17303	a	A
	SA(50ppm)	207.2	210.5	211.7	209.8	2.33024	e	E		SA(50ppm)	11.017	10.59	12.686	1.10763	a	A
	SA(100ppm)	221.3	219.5	220	220.267	0.929157	cde	CDE		SA(100ppm)	10.352	11.793	13.352	1.50039	a	A
	SA(200ppm)	239	214.1	237	230.033	13.8349	bc	BC		SA(200ppm)	13.72	10.314	11.704	1.71256	a	A
		皮厚									叶面积
	激素处理	重复1	重复2	重复3	平均值						重复1	重复2	重复3
	water(0ppm)	0.69	0.68	0.67	0.68	0.01	a	A		water(0ppm)	231.904	223.227	231.644	4.93598	a	A
	BR(0.1ppm)	0.725	0.722	0.613	0.68	0.0638148	a	A		BR(0.1ppm)	230.476	229.5	232.207	1.37105	a	A
	BR(1ppm)	0.623	0.679	0.824	0.71	0.103732	a	A		BR(1ppm)	221.697	224.314	231.562	5.11055	a	AB
	BR(10ppm)	0.675	0.802	0.749	0.74	0.0637887	a	A		BR(10ppm)	229.83	227.416	204.771	13.8236	ab	ABC
	ETH(50ppm)	0.654	0.728	0.668	0.68	0.0393107	a	A		ETH(50ppm)	192.888	177.87	178.96	8.37369	de	DE
	ETH(100ppm)	0.664	0.704	0.887	0.75	0.118896	a	A		ETH(100ppm)	160.02	153.518	163.507	5.07021	f	E
	ETH(200ppm)	0.679	0.667	0.803	0.72	0.075295	a	A		ETH(200ppm)	129.08	132.349	124.52	3.93211	g	F
	GA(50ppm)	0.656	0.851	0.686	0.73	0.105	a	A		GA(50ppm)	160.67	158.618	165.946	3.78013	ef	E
	GA(100ppm)	0.701	0.922	0.89	0.84	0.119433	a	A		GA(100ppm)	189.885	192.085	203.133	7.09963	d	CD
	GA(200ppm)	0.632	0.673	0.715	0.67	0.041501	a	A		GA(200ppm)	191.421	210.717	199.723	9.67941	bcd	BCD
	PAs(0.1mmol)	0.73	0.616	0.724	0.69	0.0641561	a	A		PAs(0.1mmol)	221.697	217.254	232.545	7.86577	a	AB
	PAs(1mmol)	0.685	0.717	0.709	0.7	0.0166533	a	A		PAs(1mmol)	223.069	212.946	218.035	5.06143	abc	ABC
	PAs(10mmol)	1.052	0.756	0.695	0.83	0.190956	a	A		PAs(10mmol)	235.79	213.244	232.875	12.2624	a	A
	SA(50ppm)	0.737	0.729	0.615	0.69	0.0682447	a	A		SA(50ppm)	224.438	216.572	220.009	3.94324	ab	ABC
	SA(100ppm)	0.495	0.672	0.571	0.58	0.0887938	a	A		SA(100ppm)	204.33	193.259	192.774	6.53634	cd	CD
	SA(200ppm)	0.867	0.924	0.609	0.8	0.167848	a	A		SA(200ppm)	235.52	236.497	246.046	5.81543	a	A
											茎粗
		株高			Plant height(cm)					激素与化肥处理	重复1	重复2	重复3
	激素与化肥处理	重复1	重复2	重复3	平均值					water	10.67	10.21	9.88	0.396779	a	A
	water	188.11	184.04	179.24	183.797	4.44	a	A		50mg L-1GA+0.2%KH2PO4	9.461	8.615	8.127	0.674959	a	A
	50mg L-1GA+0.2%KH2PO4	172.8	171.8	169	171.2	1.96977	a	A		100mg L-1GA+0.4%KH2PO4	12.152	11.209	11.068	0.589376	a	A
	100mg L-1GA+0.4%KH2PO4	218.9	223	216	219.3	3.5171	a	A		200mg L-1GA+0.6%KH2PO4	11.802	12.771	12.279	0.484519	a	A
	200mg L-1GA+0.6%KH2PO4	227.3	220.4	229	225.567	4.55448	a	A		50mg L-1GA+1%KNO3	10.727	10.521	9.89	0.436113	a	A
	50mg L-1GA+1%KNO3	182.9	186.4	178.75	182.683	3.8296	a	A		100mg L-1GA+1.5%KNO3	10.73	12.747	13.63	1.48649	a	A
	100mg L-1GA+1.5%KNO3	221.5	225.1	232	226.2	5.33573	a	A		200mg L-1GA+2%KNO3	11.59	11.809	12.347	0.389541	a	A
	200mg L-1GA+2%KNO3	228	232	234.3	231.433	3.188	a	A		50mg L-1GA+water	12.598	11.852	11.575	0.529115	a	A
	50mg L-1GA+water	210.3	201.8	207.9	206.667	4.38216	a	A		100mg L-1GA+water	10.258	12.985	12.573	1.47001	a	A
	100mg L-1GA+water	186.8	183.6	196.7	189.033	6.82959	a	A		200mg L-1GA+water	11.488	10.5	10.177	0.683032	a	A
	200mg L-1GA+water	220.4	218.4	215.2	218	2.62298	a	A
											叶面积
	激素与化肥处理	重复1	重复2	重复3	平均值						重复1	重复2	重复3
	water	0.65	0.63	0.59	0.64	0.0305505	a	A			240.11	232.82	235.19	3.71859	a	A
	50mg L-1GA+0.2%KH2PO4	0.58	0.667	0.522	0.6235	0.0729817	a	A		50mg L-1GA+0.2%KH2PO4	201.426	207.335	195.884	5.72648	a	A
	100mg L-1GA+0.4%KH2PO4	0.673	0.857	0.7	0.765	0.0993596	a	A		100mg L-1GA+0.4%KH2PO4	260.939	260.239	252.98	4.40684	a	A
	200mg L-1GA+0.6%KH2PO4	0.557	0.734	0.699	0.6455	0.0937354	a	A		200mg L-1GA+0.6%KH2PO4	271.283	276.895	269.548	3.84011	a	A
	50mg L-1GA+1%KNO3	0.746	0.564	0.719	0.655	0.0982157	a	A		50mg L-1GA+1%KNO3	229.495	216.812	226.4	6.61258	a	A
	100mg L-1GA+1.5%KNO3	0.741	0.738	0.722	0.7395	0.0102144	a	A		100mg L-1GA+1.5%KNO3	260.44	271.749	264.948	5.69284	a	A
	200mg L-1GA+2%KNO3	0.74	0.85	0.671	0.795	0.0902792	a	A		200mg L-1GA+2%KNO3	272.983	285.764	286.548	7.61531	a	A
	50mg L-1GA+water	0.694	0.796	0.624	0.745	0.0864947	a	A		50mg L-1GA+water	283.128	273.85	270.434	6.56855	a	A
	100mg L-1GA+water	0.68	0.745	0.663	0.7125	0.0432782	a	A		100mg L-1GA+water	251.858	258.226	258.611	3.79252	a	A
	200mg L-1GA+water	0.612	0.459	0.594	0.5355	0.0836242	a	A		200mg L-1GA+water	283.802	269.009	272.594	7.71725	a	A
	地上部镉含量									地下部镉含量
	water 1	4.53	5.11	4.12	4.58667		fg	EF		water	9.07	9.45	8.78		abc	AB
	0.1mg L-1BR	7.98	7.87	9.09	8.31333		abc	ABC		0.1mg L-1BR	8.96	9.12	11.25		a	A
	1mg L-1BR	3.52	5.77	4.11	4.46667		fg	EF		1mg L-1BR	4.62	6.92	4.68		de	C
	10mg L-1BR	6.39	6.77	6.19	6.45		cdef	CDE		10mg L-1BR	7.84	7.95	9.03		abcd	ABC
	50mg L-1ETH	7.01	7.7	6.86	7.19		cde	BCD		50mg L-1ETH	8.73	7.87	8.14		abcd	ABC
	100mg L-1ETH	7.97	6.53	8.37	7.62333		bcd	BCD		100mg L-1ETH	7.95	6.81	6.81		abcde	ABC
	200mg L-1ETH	10.11	9.31	9.76	9.72667		ab	AB		200mg L-1ETH	5.7	6.86	8		abcde	ABC
	50mg L-1GA	10.15	10.66	10.77	10.5267		a	A		50mg L-1GA	5.67	4.69	4.59		e	C
	100mg L-1GA	9.42	10.11	8.74	9.42333		ab	AB		100mg L-1GA	9.1	8.96	10.21		ab	AB
	200mg L-1GA	5.78	5.75	6.74	6.09		def	CDE		200mg L-1GA	5.69	6.91	5.81		cde	BC
	0.1mmolPA	9.01	6.85	9.01	8.29		bcd	ABC		0.1mmolPA	5.75	7.9	9.07		abcde	ABC
	1mmolPA	7.98	6.86	8.96	7.93333		bcd	ABCD		1mmolPA	8.25	6.89	7.57		abcde	ABC
	10mmolPA	5.75	6.81	6.86	6.47333		cdef	CDE		10mmolPA	7.87	7.97	9.11		abcd	ABC
	50mg L-1SA	11.11	10.19	10.26	10.52		a	A		50mg L-1SA	6.82	5.78	5.77		cde	BC
	100mg L-1SA	3.52	2.46	3.56	3.18		g	F		100mg L-1SA	7.87	6.86	4.7		bcde	ABC
	200mg L-1SA	5.31	6.13	4.71	5.38333		efg	DEF		200mg L-1SA	5.74	8.94	6.88		abcde	ABC
	对镉的转运									地上富集系数
	water	0.497975	0.562086	0.453188	0.504416		h			water	1.5185	1.34751	1.38193		cde	CDE
	0.1mg L-1BR	0.825172	0.813734	0.939347	0.859418		efg	EF		0.1mg L-1BR	1.56309	1.59704	1.77937		cd	CD
	1mg L-1BR	0.674586	1.1058	0.787247	0.855879		efg	EF		1mg L-1BR	0.564745	0.89119	0.659062		g	F
	10mg L-1BR	0.77543	0.821394	0.75116	0.782661		fg	F		10mg L-1BR	1.15047	1.06091	1.11446		defg	CDEF
	50mg L-1ETH	0.851579	0.9354	0.833809	0.873596		efg	EF		50mg L-1ETH	1.13788	1.23214	1.11414		defg	CDEF
	100mg L-1ETH	1.11393	0.913131	1.17043	1.06583		de	DE		100mg L-1ETH	2.49421	2.10504	2.62073		ab	AB
	200mg L-1ETH	1.50305	1.38418	1.45108	1.4461		c	C		200mg L-1ETH	1.8872	1.79814	1.82194		bc	BC
	50mg L-1GA	2.05515	2.15841	2.18068	2.13141		a	A		50mg L-1GA	2.7592	2.6484	2.92775		a	A
	100mg L-1GA	1.00281	1.07622	0.930424	1.00315		def	DFF		100mg L-1GA	2.65803	2.56876	2.46615		a	AB
	200mg L-1GA	0.94916	0.944234	1.10681	1.00007		def	DEF		200mg L-1GA	1.27863	1.20778	1.491		cdef	CDEF
	0.1mmolPA	1.2341	0.937834	1.2341	1.13534		d	D		0.1mmolPA	3.12596	2.17123	3.12596		a	A
	1mmolPA	1.06006	0.911553	1.19001	1.05387		de	DE		1mmolPA	1.66387	1.36663	1.86783		cd	CD
	10mmolPA	0.69454	0.822474	0.829067	0.782027		fg	F		10mmolPA	1.23331	1.54901	1.47219		cde	CDE
	50mg L-1SA	1.82447	1.67351	1.68488	1.72762		b	B		50mg L-1SA	3.11439	2.70144	2.87611		a	A
	100mg L-1SA	0.570114	0.398199	0.575826	0.514713		h			100mg L-1SA	1.08999	0.709865	1.10092		efg	CDEF
	200mg L-1SA	0.763729	0.881669	0.677432	0.774277		g	FG		200mg L-1SA	0.659477	0.765169	0.58496		fg	EF
	复合地上部镉含量									复合地下部镉含量
	water 2	4.53	4.43	4.52	4.49333		b	ABC		water 2	4.67	3.8	5.53		abc	A
	50mg L-1GA Water 2	4.95	5.84	4.94	5.24333		ab	AB		50mg L-1GA +0.2%KH2PO4	3.2	3.98	5.02		bc	A
	50mg L-1GA 0.2%KH2PO4	2.73	3.63	2.76	3.04		cd	CD		50mg L-1GA +1%KNO3	4.71	4.89	6.35		abc	A
	50mg L-1GA 1%KNO3	1.75	2.66	1.85	2.08667		d	D		100mg L-1GA +Water 2	2.56	4.93	3.37		c	A
	100mg L-1GA Water 2	5.7	4.23	4.51	4.81333		ab	AB		100mg L-1GA +0.4%KH2PO4	5.26	4.6	3.71		bc	A
	100mg L-1GA 0.4%KH2PO4	4.08	3.66	4.52	4.08667		bc	BC		100mg L-1GA +1.5%KNO3	4.28	5.36	3.05		bc	A
	100mg L-1GA 1.5%KNO3	3.35	2.87	3.21	3.14333		cd	CD		200mg L-1GA +Water 2		4.05	4.73		bc	A
	200mg L-1GA Water 2	5.83	5.39	6.27	5.83		a	A		200mg L-1GA +0.6%KH2PO4	7.82	7.24			a	A
	200mg L-1GA0.6%KH2PO4	3.17	2.74	3.21	3.04		cd	CD		200mg L-1GA +2%KNO3	5.75	8.06			ab	A
	200mg L-1GA+2%KNO3	3.65	4.08	4.55	4.09333		bc	BC
	复合镉转运									复合地上富集系数
	water 2	1.15	1.2	1.18	1.17667		ab	AB		water 2	0.75	0.71	0.79	b	B
	50mg L-1GA +Water 2	1.5624	1.84121	1.5788	1.6608		a	A		50mg L-1GA +Water 2	1.31649	1.55319	1.31383	a	A
	50mg L-1GA +0.2%KH2PO4	0.998004	1.14065	0.761484	0.966713		bc	BC		50mg L-1GA +0.2%KH2PO4	0.584016	0.766777	0.589904	b	B
	50mg L-1GA +1%KNO3	0.480663	0.831459	0.34297	0.551697		c	C		50mg L-1GA +1%KNO3	0.45654	0.678976	0.482628	b	B
	100mg L-1GA +Water 2		1.31852	1.10837	1.21345		ab	AB		100mg L-1GA +Water 2	1.63793	1.21552	1.29598	a	A
	100mg L-1GA +0.4%KH2PO4	1.67555	1.89524	1.42078	1.66385		a	A		100mg L-1GA +0.4%KH2PO4	0.810995	0.802757	0.897081	b	B
	100mg L-1GA +1.5%KNO3	0.918216	0.855267	0.825182	0.866221		bc	BC		100mg L-1GA +1.5%KNO3	0.589654	0.49663	0.568781	b	B
	200mg L-1GA +Water 2	1.1805	1.09125		1.13587		ab	ABC		200mg L-1GA +Water 2	1.35897	1.25641	1.46154	a	A
	200mg L-1GA +0.6%KH2PO4	0.873193	0.608889	0.885537	0.789206		bc	BC		200mg L-1GA +0.6%KH2PO4	0.889342	0.685009	0.898307	b	B
	200mg L-1GA +2%KNO3	1.14755	0.905846	0.84319	0.965527		bc	BC		200mg L-1GA +2%KNO3	0.768802	0.80617	0.957624	b	B
	复合地下富集系数
	water 2	2.13	1.91	1.89	1.97667		abc	AB
	50mg L-1GA +Water 2	1.32181	1.11968	0.93883	1.12677		d	CD
	50mg L-1GA +0.2%KH2PO4	2.15707	1.87942	1.70776	1.91475		bc	AB
	50mg L-1GA +1%KNO3	2.06095	1.96443	1.77759	1.93432		bc	AB
	100mg L-1GA +Water 2	0.735632	1.41667	0.968391	1.04023		d	D
	100mg L-1GA +0.4%KH2PO4	1.40973	1.43952	1.56261	1.47062		cd	BCD
	100mg L-1GA +1.5%KNO3	1.97083	2.12842	2.41915	2.1728		ab	A
	200mg L-1GA +Water 2	0.944056	1.10256		1.02331		d	D
	200mg L-1GA +0.6%KH2PO4	2.49402	2.40995	2.45256	2.45217		a	A
	200mg L-1GA +2%KNO3	1.85396	1.80761	1.77079	1.81079		bc	ABC
											镉富集量
	激素处理	重复1	重复2	重复3	平均值					激素处理	重复1	重复2	重复3	平均值
	water(0ppm)	1637.22	1672.14	1668.03	1659.13	19.0856	g	I		water(0ppm)	22759.5	22759.5	22609.5	22709.5	70.7107	jk	JK
	BR(0.1ppm)	2319.69	2359.69	2459.69	2379.69	72.111	e	EF		BR(0.1ppm)	43173.7	43168.8	42803.3	43048.6	173.465	c	C
	BR(1ppm)	2429.18	2287.18	2418.18	2378.18	79	e	EF		BR(1ppm)	23460.6	23400.6	23580.6	23480.6	74.8331	j	J
	BR(10ppm)	2369.15	2359.15	2289.15	2339.15	43.589	e	F		BR(10ppm)	34580.1	34600.1	34740.1	34640.1	71.1805	g	G
	ETH(50ppm)	1015.15	1028.15	1032.15	1025.15	8.88819	h	J		ETH(50ppm)	15900.9	15948.9	15624.9	15824.9	142.773	m	M
	ETH(100ppm)	935.19	980.19	980.19	965.19	25.9808	h	J		ETH(100ppm)	14367.7	14327.7	14197.7	14297.7	72.5718	n	N
	ETH(200ppm)	960.8	1090.8	1130.8	1060.8	88.8819	h	J		ETH(200ppm)	17713.1	17963.1	17088.1	17588.1	367.99	l	L
	GA(50ppm)	1850.6	1818.6	1909.6	1859.6	46.1628	f	HI		GA(50ppm)	28784.4	28742.4	29042.4	28856.4	132.635	i	I
	GA(100ppm)	2039.6	2020.6	1998.6	2019.6	20.5183	f	GH		GA(100ppm)	37842.7	37600.7	38762.7	38068.7	500.578	e	E
	GA(200ppm)	2701.83	2519.83	2715.83	2645.83	109.343	cd	CD		GA(200ppm)	32549.7	32200.7	32298.7	32349.7	146.972	h	H
	PAs(0.1mmol)	2593.07	2643.07	2468.07	2568.07	90.1388	d	DE		PAs(0.1mmol)	41033.2	40873.2	40338.2	40748.2	297.181	d	D
	PAs(1mmol)	3358.81	3350.81	3204.81	3304.81	86.6949	b	B		PAs(1mmol)	49835.2	49185.2	50035.2	49685.2	362.859	b	C
	PAs(10mmol)	3954.93	3997.53	3989.73	3980.73	22.6813	a	A		PAs(10mmol)	58475	58275	59875	58875	711.805	a	A
	SA(50ppm)	2289.42	2169.12	2169.72	2209.42	69.2827	e	FG		SA(50ppm)	36972.1	37172.1	36172.1	36772.1	432.049	f	EF
	SA(100ppm)	2254.69	2274.69	2234.69	2254.69	20	e	F		SA(100ppm)	21522.8	22172.8	21622.8	21772.8	285.774	k	K
	SA(200ppm)	2771.55	2837.55	2879.55	2829.55	54.4426	c	C		SA(200ppm)	35642.5	35742.2	35242.2	35542.3	216.071	g	FG
		生物量									镉富集量
	激素与化肥处理	重复1	重复2	重复3	平均值					激素与化肥处理	重复1	重复2	重复3
	water	764.58	740	753.28	752.62	12.3033	g	F		water	6924.66	6713.21	7044，13	6894	149.518	e	E
	50mg L-1GA+0.2%KH2PO4	998.67	1005.32	1011.97	1005.32	6.65	f	E		50mg L-1GA+0.2%KH2PO4	7044.07	7244.73	7144.61	7144.47	100.33	de	E
	100mg L-1GA+0.4%KH2PO4	1329.46	1336.27	1343.08	1336.27	6.81	d	C		100mg L-1GA+0.4%KH2PO4	10605.2	12205.4	11705.3	11505.3	818.613	c	C
	200mg L-1GA+0.6%KH2PO4	1499	1449.54	1400.08	1449.54	49.46	cd	C		200mg L-1GA+0.6%KH2PO4	15548	14398.8	15648.4	15198.4	694.291	b	B
	50mg L-1GA+1%KNO3	1199.37	1153.65	1107.93	1153.65	45.72	e	D		50mg L-1GA+1%KNO3	8310.86	8760.16	8551.56	8540.86	224.841	d	DE
	100mg L-1GA+1.5%KNO3	1402.12	1398.06	1394	1398.06	4.06	cd	C		100mg L-1GA+1.5%KNO3	10801.3	10508.3	9615.49	10308.4	617.672	c	C
	200mg L-1GA+2%KNO3	1499.37	1456.82	1414.27	1456.82	42.55	c	C		200mg L-1GA+2%KNO3	15699.9	15660.7	15730	15690	34.7182	b	B
	50mg L-1GA+water	1713.13	1550.05	1624.41	1629.2	81.6442	b	B		50mg L-1GA+water	14444.7	15904.9	15984.8	15444.8	867.032	b	B
	100mg L-1GA+water	2296.26	2382.82	2296.26	2325.11	49.9781	a	A		100mg L-1GA+water	19553.1	19640.7	19631.5	19608.4	48.1088	a	A
	200mg L-1GA+water	1623.2	1596.2	1659.2	1626.2	31.607	b	B		200mg L-1GA+water	13813.2	13659.1	15248.1	14240.1	876.309	b	B
