# Supplementary material for: Exogenous plant growth regulator and foliar fertilizers for phytoextraction of cadmium with Boehmeria nivea [L.] Gaudich from contaminated field soil
Source: Sci Rep. 2023 Jul 7;13:11019. doi: 10.1038/s41598-023-37971-8 (PMC10329045; doi:10.1038/s41598-023-37971-8)
Supplement: Supplementary file 2 — Supplementary Table S1. [file 41598_2023_37971_MOESM2_ESM.xlsx]

## Sheet: Sheet1
table s1 Cadmium content of inter-root soil and BFC
Experiment	Treatments	concentration	Cadmium content of inter-root soil（mg/kg)	Aboveground Cd content （mg/kg)	Aboveground Cd BCF	Underground Cd content （mg/kg)	Underground Cd BCF
A	CK-1	0 mg L-1	3.27	4.59	1.4	9.1	2.78
	GA-1	50mg L-1	3.76	10.53	2.8	4.98	1.32
	GA-2	100mg L-1	3.62	9.42	2.6	9.43	2.6
	GA-3	200mg L-1	4.54	6.09	1.33	6.14	1.35
	ETH-1	50mg L-1	6.17	7.19	1.17	8.25	1.34
	ETH-2	100mg L-1	3.21	7.62	2.37	7.19	2.24
	ETH-3	200mg L-1	5.37	9.73	1.81	6.86	1.28
	SA-1	50mg L-1	3.6	10.52	2.92	6.13	1.7
	SA-2	100mg L-1	3.25	3.17	0.98	6.48	1.99
	SA-3	200mg L-1	8.07	5.39	0.67	7.19	0.89
	PAs-1	0.1mM	2.95	8.29	2.81	7.57	2.57
	PAs-2	1mM	4.88	7.94	1.63	7.56	1.55
	PAs-3	10mM	4.71	6.47	1.37	8.32	1.77
	BR-1	0.1mg L-1	5.13	8.31	1.62	9.78	1.91
	BR-2	1mg L-1	6.27	4.47	0.71	5.41	0.86
	BR-3	10mg L-1	5.76	6.45	1.12	8.27	1.44
B	CK-2	0 mg L-1+0%	3.43	4.59	1.34	9.1	2.65
	GW-1	50mg L-1+0%	3.68	10.77	2.93	4.59	1.25
	GW-2	100mg L-1+0%	3.58	8.74	2.44	10.2113	2.85
	GW-3	200mg L-1+0%	4.36	6.74	1.55	5.80808	1.33
	GP-1	50mg L-1+0.2%	4.71	3.04	0.65	8.93	1.9
	GP-2	100mg L-1+0.4%	5.2	4.09	0.79	7.72	1.49
	GP-3	200mg L-1+0.6%	3.65	3.17	0.87	8.47	2.32
	GN-1	50mg L-1+1%	3.96	2.09	0.53	7.37	1.86
	GN-2	100mg L-1+1.5%	5.68	3.14	0.55	12.14	2.14
	GN-3	200mg L-1+2%	4.78	4.09	0.86	8.43	1.76
